# Supplementary material for: Bifunctional Peptidomimetic G Protein-Biased Mu-Opioid Receptor Agonist and Neuropeptide FF Receptor Antagonist KGFF09 Shows Efficacy in Visceral Pain without Rewarding Effects after Subcutaneous Administration in Mice
Source: Molecules. 2022 Dec 11;27(24):8785. doi: 10.3390/molecules27248785 (PMC9780937; doi:10.3390/molecules27248785)
Supplement: Supplementary file 1 [file molecules-27-08785-s001.zip]

Archive with 1 entries (1 files):
- molecules-2026276-supplementary.pdf
